# Supplementary material for: Exploring Protein Dynamics Space: The Dynasome as the Missing Link between Protein Structure and Function
Source: PLoS One. 2012 May 11;7(5):e33931. doi: 10.1371/journal.pone.0033931 (PMC3350514; doi:10.1371/journal.pone.0033931)
Supplement: Table S1 — Systems (PDB codes) selected for analysis. Functions were obtained as described in methods. Poorly covered function classes were assigned “Other” and “Other Enzymes” and not included in the graph analyses. (TEX) [file pone.0033931.s007.tex]

%% LyX 2.0.1 created this file.  For more info, see http://www.lyx.org/.
%% Do not edit unless you really know what you are doing.
\documentclass[10pt,english]{article}
\usepackage[T1]{fontenc}
\usepackage[latin9]{inputenc}
\usepackage{longtable}
\usepackage{amsthm}
\usepackage{amsmath}

\makeatletter

%%%%%%%%%%%%%%%%%%%%%%%%%%%%%% LyX specific LaTeX commands.
\DeclareRobustCommand{\greektext}{%
  \fontencoding{LGR}\selectfont\def\encodingdefault{LGR}}
\DeclareRobustCommand{\textgreek}[1]{\leavevmode{\greektext #1}}
\DeclareFontEncoding{LGR}{}{}
\DeclareTextSymbol{\~}{LGR}{126}
%% Because html converters don't know tabularnewline
\providecommand{\tabularnewline}{\\}

%%%%%%%%%%%%%%%%%%%%%%%%%%%%%% User specified LaTeX commands.
% Template for PLoS
% Version 1.0 January 2009
%
% To compile to pdf, run:
% latex plos.template
% bibtex plos.template
% latex plos.template
% latex plos.template
% dvipdf plos.template


% amsmath package, useful for mathematical formulas

% amssymb package, useful for mathematical symbols


% graphicx package, useful for including eps and pdf graphics
% include graphics with the command \includegraphics


% cite package, to clean up citations in the main text. Do not remove.
\usepackage{cite}

\@ifundefined{definecolor}
 {\usepackage{color}}{}
 

% Use doublespacing - comment out for single spacing
%\usepackage{setspace} 
%\doublespacing


% Text layout
\topmargin 0.0cm
\oddsidemargin 0.5cm
\evensidemargin 0.5cm
\textwidth 16cm 
\textheight 21cm

% Bold the 'Figure #' in the caption and separate it with a period
% Captions will be left justified

\usepackage[labelfont=bf,labelsep=period,justification=raggedright]{caption}

%\renewcommand{\figurename}{Figure S}
%\renewcommand{\tablename}{Table S}
%\usepackage{caption}
%\captionsetup{labelformat=parens}

\renewcommand{\fnum@figure}{Figure S~\thefigure}
\renewcommand{\fnum@table}{Table S~\thetable}


%\usepackage[labelformat=simple,figurename=Abb.]{caption}
% Use the PLoS provided bibtex style
%\bibliographystyle{plos2009}

% use colored table cells
\usepackage{colortbl}
\definecolor{lightgray}{gray}{0.95}

% Remove brackets from numbering in List of References
\makeatletter
\renewcommand{\@biblabel}[1]{\quad#1.}
\makeatother

 \makeatletter
\newcommand*\nobreakhyphen{\hbox{-}\nobreak\hskip\z@skip}
\makeatother


% Leave date blank
\date{}


%% ** EDIT HERE **


%% ** EDIT HERE **
%% PLEASE INCLUDE ALL MACROS BELOW

%% END MACROS SECTION

\makeatother

\usepackage{babel}
\begin{document}
\begin{longtable}{lllll}
Code & Function & \# a.a. & SCOP & Ref\tabularnewline
\hline 
135L  & Glycosidases  & 129  & \textgreek{a}+\textgreek{b}  & \cite{135L}\tabularnewline
153L  & Glycosidases  & 185  & \textgreek{a}+\textgreek{b}  & \cite{153L}\tabularnewline
1A3D  & Esterases  & 119  & \textgreek{a}  & \cite{1A3D}\tabularnewline
1A3H  & Glycosidases  & 300  & \textgreek{a}/\textgreek{b}  & \cite{1A3H}\tabularnewline
1A4V  & Lactose Synthase/Other Enyzmes  & 123  & \textgreek{a}+\textgreek{b}  & \cite{1A4V}\tabularnewline
1AAJ  & Transport / Other & 105  & \textgreek{b}  & \cite{1AAJ}\tabularnewline
1AGI  & Esterases  & 125  & \textgreek{a}+\textgreek{b}  & \cite{1AGI}\tabularnewline
1AGY  & Esterases  & 197  & \textgreek{a}/\textgreek{b}  & \cite{1AGY}\tabularnewline
1AHO  & Toxins  & 64  & small  & \cite{1AHO}\tabularnewline
1AKE  & Transferase/Other Enyzmes  & 220  & \textgreek{a}/\textgreek{b}  & \cite{1AKE}\tabularnewline
1ALC  & Calcium-binding  & 122  & \textgreek{a}+\textgreek{b}  & \cite{1ALC}\tabularnewline
1AMM  & Crystallin/Other  & 174  & \textgreek{b}  & \cite{1AMM}\tabularnewline
1ARB  & Serine Proteinases  & 263  & \textgreek{b}  & \cite{1ARB}\tabularnewline
1AST  & Metallopeptidases  & 200  & \textgreek{a}+\textgreek{b}  & \cite{1AST}\tabularnewline
1AXN  & Calcium-binding  & 323  & \textgreek{a}  & \cite{1AXN}\tabularnewline
1BD8  & Tumor Suppressor/Other  & 156  & \textgreek{a}+\textgreek{b}  & \cite{1BD8}\tabularnewline
1BJ7  & Allergen/Other  & 150  & \textgreek{b}  & \cite{1BJ7}\tabularnewline
1BM8  & Cell Cycle/Other  & 99  & \textgreek{a}+\textgreek{b}  & \cite{1BM8}\tabularnewline
1BPI  & Proteinase Inhibitor/Other  & 58  & small  & \cite{1BPI}\tabularnewline
1C9O  & DNA/Transcription  & 66  & \textgreek{b}  & \cite{1C9O}\tabularnewline
1CEM  & Glycosidases  & 363  & \textgreek{a}  & \cite{1CEM}\tabularnewline
1CEX  & Esterases  & 197  & \textgreek{a}/\textgreek{b}  & \cite{1CEX}\tabularnewline
1CHD  & Esterases  & 198  & \textgreek{a}/\textgreek{b}  & \cite{1CHD}\tabularnewline
1CHN  & Signalling  & 126  & \textgreek{a}/\textgreek{b}  & \cite{1CHN}\tabularnewline
1CNV  & Seed Protein/Other  & 283  & \textgreek{a}/\textgreek{b}  & \cite{1CNV}\tabularnewline
1CPN  & Glycosidases  & 208  & \textgreek{b}  & \cite{1CPN}\tabularnewline
1CRN  & Plant Seed Protein/Other  & 46  & small  & \cite{1CRN}\tabularnewline
1CSP  & DNA/Transcription  & 67  & \textgreek{b}  & \cite{1CSP}\tabularnewline
1DSL  & Eye Lens Protein/Other Enyzmes  & 88  & \textgreek{b}  & \cite{1DSL}\tabularnewline
1EDG  & Cellulose Degradation/Other  & 380  & \textgreek{a}/\textgreek{b}  & \cite{1EDG}\tabularnewline
1ELT  & Serine Proteinases  & 236  & \textgreek{b}  & \cite{1ELT}\tabularnewline
1ESA  & Serine Proteinases  & 240  & \textgreek{b}  & \cite{1ESA}\tabularnewline
1EZM  & Metallopeptidases  & 298  & \textgreek{a}+\textgreek{b}  & \cite{1EZM}\tabularnewline
1FAS  & Toxins  & 61  & small  & \cite{1FAS}\tabularnewline
1FNA  & Cell Adhesion Protein/Other  & 91  & \textgreek{b}  & \cite{1FNA}\tabularnewline
1GBG  & Glycosidases  & 214  & \textgreek{b}  & \cite{1GBG}\tabularnewline
1GBS  & Glycosidases  & 185  & \textgreek{a}+\textgreek{b}  & \cite{1GBS}\tabularnewline
1HBQ  & Retinol Transport/Other  & 177  & \textgreek{b}  & \cite{1HBQ}\tabularnewline
1HKA  & Transferase/Other Enyzmes  & 158  & \textgreek{a}+\textgreek{b}  & \cite{1HKA}\tabularnewline
1HYP  & Hydrophobic Seed Protein/Other  & 75  & \textgreek{a}  & \cite{1HYP}\tabularnewline
1IDO  & Cell Adhesion Protein/Other  & 184  & \textgreek{a}/\textgreek{b}  & \cite{1IDO}\tabularnewline
1IFC  & Lipid-binding Protein/Other  & 131  & \textgreek{b}  & \cite{1IFC}\tabularnewline
1IGD  & Immunoglobulin Binding Protein/Other  & 61  & \textgreek{a}+\textgreek{b}  & \cite{1IGD}\tabularnewline
1KNT  & Collagen Type vi fragment/Other  & 55  & small  & \cite{1KNT}\tabularnewline
1KOE  & Angiogenesis Inhibitor/Other  & 172  & \textgreek{a}+\textgreek{b}  & \cite{1KOE}\tabularnewline
1KRN  & Serine Proteinases  & 79  & small  & \cite{1KRN}\tabularnewline
1KUH  & Metallopeptidases  & 132  & \textgreek{a}+\textgreek{b}  & \cite{1KUH}\tabularnewline
1LBU  & Metallopeptidases  & 213  & \textgreek{a}  & \cite{1LBU}\tabularnewline
1LIT  & Pancreatic Stone Inhibitor/Other  & 131  & \textgreek{a}+\textgreek{b}  & \cite{1LIT}\tabularnewline
1LZ1  & Glycosidases  & 130  & \textgreek{a}+\textgreek{b}  & \cite{1LZ1}\tabularnewline
1MLA  & Acyltransferase/Other Enyzmes  & 305  & \textgreek{a}/\textgreek{b}  & \cite{1MLA}\tabularnewline
1NKR  & Inhibitory Receptor/Other  & 195  & \textgreek{b}  & \cite{1NKR}\tabularnewline
1NOA  & Antibacterial Protein/Other  & 113  & \textgreek{b}  & \cite{1NOA}\tabularnewline
1OMP  & Periplasmic Binding Protein/Other  & 370  & \textgreek{a}/\textgreek{b}  & \cite{1OMP}\tabularnewline
1OSA  & Calcium-binding  & 148  & \textgreek{a}  & \cite{1OSA}\tabularnewline
1PCH  & Phosphotransferase/Other Enyzmes  & 88  & \textgreek{a}+\textgreek{b}  & \cite{1PCH}\tabularnewline
1PGS  & Glycosidases  & 311  & \textgreek{b}  & \cite{1PGS}\tabularnewline
1POA  & Esterases  & 118  & \textgreek{a}  & \cite{1POA}\tabularnewline
1PTF  & Phosphotransferase/Other Enyzmes  & 87  & \textgreek{a}+\textgreek{b}  & \cite{1PTF}\tabularnewline
1QKE  & Toxins  & 62  & small  & \cite{1QKE}\tabularnewline
1QLX  & Prion Protein/Other  & 104  & \textgreek{a}+\textgreek{b}  & \cite{1QLX}\tabularnewline
1RAT  & Esterases  & 124  & \textgreek{a}+\textgreek{b}  & \cite{1RAT}\tabularnewline
1RRO  & Calcium-binding  & 108  & \textgreek{a}  & \cite{1RRO}\tabularnewline
1SAT  & Peptidases  & 468  & \textgreek{b}  & \cite{1SAT}\tabularnewline
1SGT  & Serine Proteinases  & 223  & \textgreek{b}  & \cite{1SGT}\tabularnewline
1SHG  & Signalling  & 57  & \textgreek{b}  & \cite{1SHG}\tabularnewline
1SNO  & Esterases  & 136  & \textgreek{b}  & \cite{1SNO}\tabularnewline
1ST3  & Serine Proteinases  & 269  & \textgreek{a}/\textgreek{b}  & \cite{1ST3}\tabularnewline
1TEN  & cell adhesion protein/Other  & 90  & \textgreek{b}  & \cite{1TEN}\tabularnewline
1TGN  & Serine Proteinases  & 222  & \textgreek{b}  & \cite{1TGN}\tabularnewline
1THM  & Serine Proteinases  & 279  & \textgreek{a}/\textgreek{b}  & \cite{1THM}\tabularnewline
1THV  & Sweet Tasting Protein/Other  & 207  & \textgreek{b}  & \cite{1THV}\tabularnewline
1THX  & Transport / Other & 108  & \textgreek{a}/\textgreek{b}  & \cite{1THX}\tabularnewline
1TML  & $\beta$-Amylase/Other Enyzmes  & 286  & \textgreek{a}/\textgreek{b}  & \cite{1TML}\tabularnewline
1TUX  & Glycosidases  & 301  & \textgreek{a}/\textgreek{b}  & \cite{1TUX}\tabularnewline
1UBI  & Chromosomal Protein/Other  & 76  & \textgreek{a}+\textgreek{b}  & \cite{1UBI}\tabularnewline
1UBQ  & Chromosomal Protein/Other  & 76  & \textgreek{a}+\textgreek{b}  & \cite{1UBQ}\tabularnewline
1UDG  & Glycosidases  & 228  & \textgreek{a}/\textgreek{b}  & \cite{1UDG}\tabularnewline
1UNE  & Esterases  & 123  & \textgreek{a}  & \cite{1UNE}\tabularnewline
1VCC  & DNA/Transcription  & 77  & \textgreek{a}+\textgreek{b}  & \cite{1VCC}\tabularnewline
1VHH  & Signalling  & 157  & \textgreek{a}+\textgreek{b}  & \cite{1VHH}\tabularnewline
1WBA  & Seed Storage Protein/Other  & 171  & \textgreek{b}  & \cite{1WBA}\tabularnewline
1WER  & GTPase Activation/Other  & 324  & \textgreek{a}  & \cite{1WER}\tabularnewline
1XNB  & Glycosidases  & 185  & \textgreek{b}  & \cite{1XNB}\tabularnewline
1XND  & Glycosidases  & 190  & \textgreek{b}  & \cite{1XND}\tabularnewline
1XWL  & DNA/Transcription  & 580  & \textgreek{a}/\textgreek{b}  & \cite{1XWL}\tabularnewline
1YME  & Metallopeptidases  & 307  & \textgreek{a}/\textgreek{b}  & \cite{1YME}\tabularnewline
2A0B  & Signalling  & 118  & \textgreek{a}  & \cite{2A0B}\tabularnewline
2APR  & Peptidases  & 325  & \textgreek{b}  & \cite{2APR}\tabularnewline
2AYH  & Glycosidases  & 214  & \textgreek{b}  & \cite{2AYH}\tabularnewline
2BAA  & Glycosidases  & 243  & \textgreek{a}+\textgreek{b}  & \cite{2BAA}\tabularnewline
2CBA  & Lyase/Other Enyzmes  & 258  & \textgreek{b}  & \cite{2CBA}\tabularnewline
2CHE  & Signalling  & 128  & \textgreek{a}/\textgreek{b}  & \cite{2CHE}\tabularnewline
2CPL  & Isomerase/Other Enyzmes  & 164  & \textgreek{b}  & \cite{2CPL}\tabularnewline
2END  & Esterases  & 137  & \textgreek{a}  & \cite{2END}\tabularnewline
2EXO  & Glycosidases  & 312  & \textgreek{a}/\textgreek{b}  & \cite{2EXO}\tabularnewline
2FGF  & Growth Factor/Other  & 127  & \textgreek{b}  & \cite{2FGF}\tabularnewline
2HVM  & Glycosidases  & 273  & \textgreek{a}/\textgreek{b}  & \cite{2HVM}\tabularnewline
2OVO  & Proteinase Inhibitor/Other  & 56  & small  & \cite{2OVO}\tabularnewline
2PKC  & Serine Proteinases  & 279  & \textgreek{a}/\textgreek{b}  & \cite{2PKC}\tabularnewline
2PTH  & Esterases  & 193  & \textgreek{a}/\textgreek{b}  & \cite{2PTH}\tabularnewline
2RN2  & Esterases  & 155  & \textgreek{a}/\textgreek{b}  & \cite{2RN2}\tabularnewline
2SFA  & Serine Proteinases  & 191  & \textgreek{b}  & \cite{2SFA}\tabularnewline
2ST1  & Serine Proteinases  & 275  & \textgreek{a}/\textgreek{b}  & \cite{2ST1}\tabularnewline
3APP  & Peptidases  & 323  & \textgreek{b}  & \cite{3APP}\tabularnewline
3EBX  & Toxins  & 62  & small  & \cite{3EBX}\tabularnewline
3SEB  & Toxins  & 238  & \textgreek{b}  & \cite{3SEB}\tabularnewline
4AKE  & Phosphotransferase/Other Enyzmes  & 214  & \textgreek{a}/\textgreek{b}  & \cite{4AKE}\tabularnewline
4ICB  & Calcium-binding  & 76  & \textgreek{a}  & \cite{4ICB}\tabularnewline
4PTI  & Proteinase Inhibitor/Other  & 58  & small  & \cite{4PTI}\tabularnewline
5CPA  & Metallopeptidases  & 307  & \textgreek{a}/\textgreek{b}  & \cite{5CPA}\tabularnewline
8RNT  & Esterases  & 104  & \textgreek{a}+\textgreek{b}  & \cite{8RNT}\tabularnewline
\end{longtable}

\clearpage{}

\bibliographystyle{plos2009}
\bibliography{systemsreferences}

\end{document}
