# Supplementary material for: Exploring Protein Dynamics Space: The Dynasome as the Missing Link between Protein Structure and Function
Source: PLoS One. 2012 May 11;7(5):e33931. doi: 10.1371/journal.pone.0033931 (PMC3350514; doi:10.1371/journal.pone.0033931)
Supplement: Table S2 — Fit functions for Sequence length decorrelation of dynamic () and structure () observables. (TEX) [file pone.0033931.s008.tex]

%% LyX 2.0.1 created this file.  For more info, see http://www.lyx.org/.
%% Do not edit unless you really know what you are doing.
\documentclass[10pt,english]{article}
\usepackage[T1]{fontenc}
\usepackage[latin9]{inputenc}
\usepackage{amsthm}
\usepackage{amsmath}

\makeatletter

%%%%%%%%%%%%%%%%%%%%%%%%%%%%%% LyX specific LaTeX commands.
%% Because html converters don't know tabularnewline
\providecommand{\tabularnewline}{\\}

%%%%%%%%%%%%%%%%%%%%%%%%%%%%%% User specified LaTeX commands.
% Template for PLoS
% Version 1.0 January 2009
%
% To compile to pdf, run:
% latex plos.template
% bibtex plos.template
% latex plos.template
% latex plos.template
% dvipdf plos.template


% amsmath package, useful for mathematical formulas

% amssymb package, useful for mathematical symbols


% graphicx package, useful for including eps and pdf graphics
% include graphics with the command \includegraphics


% cite package, to clean up citations in the main text. Do not remove.
\usepackage{cite}

\@ifundefined{definecolor}
 {\usepackage{color}}{}
 

% Use doublespacing - comment out for single spacing
%\usepackage{setspace} 
%\doublespacing


% Text layout
\topmargin 0.0cm
\oddsidemargin 0.5cm
\evensidemargin 0.5cm
\textwidth 16cm 
\textheight 21cm

% Bold the 'Figure #' in the caption and separate it with a period
% Captions will be left justified

\usepackage[labelfont=bf,labelsep=period,justification=raggedright]{caption}

%\renewcommand{\figurename}{Figure S}
%\renewcommand{\tablename}{Table S}
%\usepackage{caption}
%\captionsetup{labelformat=parens}

\renewcommand{\fnum@figure}{Figure S~\thefigure}
\renewcommand{\fnum@table}{Table S~\thetable}


%\usepackage[labelformat=simple,figurename=Abb.]{caption}
% Use the PLoS provided bibtex style
%\bibliographystyle{plos2009}

% use colored table cells
\usepackage{colortbl}
\definecolor{lightgray}{gray}{0.95}

% Remove brackets from numbering in List of References
\makeatletter
\renewcommand{\@biblabel}[1]{\quad#1.}
\makeatother

 \makeatletter
\newcommand*\nobreakhyphen{\hbox{-}\nobreak\hskip\z@skip}
\makeatother


% Leave date blank
\date{}


%% ** EDIT HERE **


%% ** EDIT HERE **
%% PLEASE INCLUDE ALL MACROS BELOW

%% END MACROS SECTION

\makeatother

\usepackage{babel}
\begin{document}
\begin{tabular}{cc}
Observable & Fit function\tabularnewline
\hline 
$Y^{1-21,24-31,33}$ & $f(x)=a+b\cdot x$\tabularnewline
$Y^{22,23}$ & $f(x)=a$\tabularnewline
$Y^{32}$ & $f(x)=a+b\cdot x^{2/3}$\tabularnewline
$Y^{34}$ & $f(x)=a+log(x)$\tabularnewline
\hline 
$X^{1-3,16,18}$ & $f(x)=a\cdot x^{b}$\tabularnewline
$X^{4-13,19-24}$ & $f(x)=a+b\cdot x$\tabularnewline
$X^{14,15}$ & $f(x)=bx^{c}$\tabularnewline
$X^{17}$ & $f(x)=a$\tabularnewline
\end{tabular}
\end{document}
