# Supplementary material for: Exploring Protein Dynamics Space: The Dynasome as the Missing Link between Protein Structure and Function
Source: PLoS One. 2012 May 11;7(5):e33931. doi: 10.1371/journal.pone.0033931 (PMC3350514; doi:10.1371/journal.pone.0033931)
Supplement: Table S3 — Prediction rate by function class. Numbers in brackets indicate the result of a cross validation test, described in the main text. (TEX) [file pone.0033931.s009.tex]

%% LyX 2.0.1 created this file.  For more info, see http://www.lyx.org/.
%% Do not edit unless you really know what you are doing.
\documentclass[10pt,english]{article}
\usepackage[T1]{fontenc}
\usepackage[latin9]{inputenc}
\usepackage{amsthm}
\usepackage{amsmath}

\makeatletter

%%%%%%%%%%%%%%%%%%%%%%%%%%%%%% LyX specific LaTeX commands.
%% Because html converters don't know tabularnewline
\providecommand{\tabularnewline}{\\}

%%%%%%%%%%%%%%%%%%%%%%%%%%%%%% User specified LaTeX commands.
% Template for PLoS
% Version 1.0 January 2009
%
% To compile to pdf, run:
% latex plos.template
% bibtex plos.template
% latex plos.template
% latex plos.template
% dvipdf plos.template


% amsmath package, useful for mathematical formulas

% amssymb package, useful for mathematical symbols


% graphicx package, useful for including eps and pdf graphics
% include graphics with the command \includegraphics


% cite package, to clean up citations in the main text. Do not remove.
\usepackage{cite}

\@ifundefined{definecolor}
 {\usepackage{color}}{}
 

% Use doublespacing - comment out for single spacing
%\usepackage{setspace} 
%\doublespacing


% Text layout
\topmargin 0.0cm
\oddsidemargin 0.5cm
\evensidemargin 0.5cm
\textwidth 16cm 
\textheight 21cm

% Bold the 'Figure #' in the caption and separate it with a period
% Captions will be left justified

\usepackage[labelfont=bf,labelsep=period,justification=raggedright]{caption}

%\renewcommand{\figurename}{Figure S}
%\renewcommand{\tablename}{Table S}
%\usepackage{caption}
%\captionsetup{labelformat=parens}

\renewcommand{\fnum@figure}{Figure S~\thefigure}
\renewcommand{\fnum@table}{Table S~\thetable}


%\usepackage[labelformat=simple,figurename=Abb.]{caption}
% Use the PLoS provided bibtex style
%\bibliographystyle{plos2009}

% use colored table cells
\usepackage{colortbl}
\definecolor{lightgray}{gray}{0.95}

% Remove brackets from numbering in List of References
\makeatletter
\renewcommand{\@biblabel}[1]{\quad#1.}
\makeatother

 \makeatletter
\newcommand*\nobreakhyphen{\hbox{-}\nobreak\hskip\z@skip}
\makeatother


% Leave date blank
\date{}


%% ** EDIT HERE **


%% ** EDIT HERE **
%% PLEASE INCLUDE ALL MACROS BELOW

%% END MACROS SECTION

\makeatother

\usepackage{babel}
\begin{document}
\begin{center}
\begin{tabular}{ccccc}
Class & \# of proteins & \multicolumn{3}{c}{Correct predictions}\tabularnewline
 &  & Dynamics & Structure & Combined\tabularnewline
\hline 
\hline 
\textbf{Glycosidases} & \textbf{17} & \textbf{12 (11)} & \textbf{0 (0) } & \textbf{5 (4)}\tabularnewline
\textbf{Esterases} & \textbf{13} & \textbf{4 (2)} & \textbf{6 (6) } & \textbf{0 (0)}\tabularnewline
\textbf{Serine Proteinases} & \textbf{11} & \textbf{6 (6)} & \textbf{6 (5)} & \textbf{9 (9)}\tabularnewline
Metallopeptidases & 6 & 4 (0) & 0 (0) & 5 (4)\tabularnewline
Calcium-binding & 5 & 2 (0) & 4 (3) & 4 (4)\tabularnewline
Toxins & 5 & 2 (0) & 5 (5) & 2 (0)\tabularnewline
Signalling & 5 & 4 (0) & 1 (0) & 2 (0)\tabularnewline
DNA/Transcription & 4 & 3 (2) & 0 (0) & 3 (0)\tabularnewline
Peptidases & 3 & 2 (0) & 3 (3) & 3 (3)\tabularnewline
\hline 
Total large groups (gray rows) & 41 & 54~\% (46~\%) & 29~\% (27~\%) & 34~\% (31~\%)\tabularnewline
Total small groups & 28 & 61~\% (7~\%) & 47~\% (39~\%) & 68~\% (39~\%)\tabularnewline
\textbf{Total} & \textbf{69} & \textbf{57~\% (30~\%)} & \textbf{36~\% (32~\%)} & \textbf{48~\% (35~\%)}\tabularnewline
\end{tabular}
\par\end{center}
\end{document}
